# Supplementary material for: Solvent-Induced Lag Phase during the Formation of Lysozyme Amyloid Fibrils Triggered by Sodium Dodecyl Sulfate: Biophysical Experimental and In Silico Study of Solvent Effects
Source: Molecules. 2023 Sep 30;28(19):6891. doi: 10.3390/molecules28196891 (PMC10574774; doi:10.3390/molecules28196891)
Supplement: Supplementary file 1 [file molecules-28-06891-s001.zip]

Archive with 1 entries (1 files):
- molecules-2622492-supplementary.pdf
